# Supplementary material for: Adaptations of the balloon analog risk task for neuroimaging settings: a systematic review
Source: Front Neurosci. 2023 Sep 18;17:1237734. doi: 10.3389/fnins.2023.1237734 (PMC10544912; doi:10.3389/fnins.2023.1237734)
Supplement: Supplementary file 1 [file Table_1.xlsx]

## Sheet: BART's parameter
Authors	Title	Subjects	Design	BART's duration	Delay	Control of decision time	Number of trials	Maximum of inflations	Control condition (passive condition)	Type of balloons (active condition)	Active vs passive mode	Duration of the training session	Reward per pump	Probability of explosion	Consequences of explosion	Reward for participation	Assement of risk behavior
functional Magnetic Resonance Imaging (fMRI)
Healthy sample
(Chen et al., 2023)	Altered Postcentral Connectivity after Sleep Deprivation Correlates to Impaired Risk Perception: A Resting-State Functional Magnetic Resonance Imaging Study	19 [All RH, All M, 21.79 ± 2.37 yo]	Paradigm using an uninflated balloon, which grew in size with subsequent pumps, and accumulated earnings	Undetermined	Interstimulus: range 1-6 sec.; intertrial: range 2-6 sec.	No decision time control	40	31	No control condition	Only one color of balloon	Only active condition	MD	0,2 CNY/pump	Uniform probability distribution [p = 1/(maximum - pumps+1)]	The value is lost on that trial alone	Reward according BART's performances	Average adjusted number of pumps
(Hoffmann et al., 2018)	Risk-taking, peer-influence and child maltreatment: a neurocognitive investigation	75 [41 experienced maltreatment (21 F, 12.45 ± 1.49 yo); 21 HC ( 2 F, 12.44 ± 1.21 yo)]	Automatic response paradigm	Three 8-min runs	Interstimulus: 1.1-2.5 sec.	No decision time control	54 (18 peer condition)	60	No control condition	Only one color of balloon	Only active condition but three conditions: alone, observed and peer pressure	8-min run	10 points/pump	MD	The value is lost on that trial alone	MD	Average number of pumps
(Hu et al., 2023)	Being bold wisely: neural substrates underlying ability to exploit risk	1,389 [937 F, 19.28 ± 16–27 yo]	Paradigm using an uninflated balloon, which grew in size with subsequent pumps, and accumulated earnings	Undetermined	Interstimulus: 0.1 sec.; intertrial: 0.5 sec.	No decision time control	72	64	No control condition	Two colors of balloon: red and blue	Only active condition	MD	5 cents at the first pump, then 1 cent / pump	Uniform probability distribution [p = 1/(maximum - pumps+1)]	The value is lost on that trial alone	MD	Average adjusted number of pumps, total earnings
(Congdon et al., 2013)	Differences in neural activation as a function of risk-taking task parameters	23 [13 F, 21–39 yo, 25.65 ± 4.43]	Paradigm using an uninflated balloon, which grew in size with subsequent pumps, and accumulated earnings	One run of each condition	Interstimulus: range 1-2 sec.; intertrial: 1-12 sec.	No decision time control	Undetermined	12	Control condition: white balloon	Only one color of balloon	Active and passive conditions	Training	5 points/pump	Uniform probability distribution [p = 1/(maximum - pumps+1)]	The value is lost on that trial alone	Standard compensation not depending to BART's performance	Average adjusted number of pumps, total earnings, coefficient of variation (standard deviation of adjusted number of pumps divided by the average adjusted number of pumps)
(Fukunaga et al., 2012)	Decision making in the Balloon Analogue Risk Task (BART): anterior cingulate cortex signals loss aversion but not the infrequency of risky choices	16 [8 F, 20.19 yo]	Paradigm using an uninflated balloon, which grew in size with subsequent pumps, and accumulated earnings	Two 10 min runs	Interstimulus: 1.5-2.5 sec.; intertrial: range 2-4 sec.	Timing decision controlled by a cue	Undetermined	12	No control condition	Only one color of balloon	Only active condition	8 min run	MD	Probability of explosion was set to monotonically increase from 0 to 89.6%	The value is lost on that trial alone	Standard compensation not depending to BART's performance, and the amount earned + additional bonus in accordance BART’s performance	Average adjusted number of pumps, average number of pumps in all trials
(Gentili et al., 2020)	You do not have to act to be impulsive: Brain resting-state activity predicts performance and impulsivity on the Balloon Analogue Risk Task	35 [all RH, 25 F, 23 ± 2 yo]	Paradigm using an uninflated balloon, which grew in size with subsequent pumps, and accumulated earnings	Undetermined	Fixation period of 15 sec. at the beginning and the end of each run, and of 30 sec. bewteen each run	No decision time control	Three runs of 10 balloons	Max. of 11 - Min. of 2	No control condition	Only one color of balloon	Only active condition	MD	10 cents/pump	Uniform probability distribution [p = 1/(maximum - pumps+1)]. Balloon coud no burst during the first pump (range: 2-11)	The value is lost on that trial alone	Standard compensation not depending to BART's performance, and the amount earned	Average adjusted number of pumps
(Kohno et al., 2015)	Risk-taking behavior: dopamine D2/D3 receptors, feedback, and frontolimbic activity	60 [all RH, 27 F, 18-51 yo; 13 underwent PET as well]	Paradigm using an uninflated balloon, which grew in size with subsequent pumps, and accumulated earnings	Two 10-min runs	Interstimulus: range 1-3 sec.; intertrial: range 1-14 sec.	No decision time control	Undetermined	Red: 8, blue: 12	Control condition: white balloon	Two colors of balloon: red and blue	Red, blue, and white balloons were randomly interspersed throughout the task	MD	$0.25/pump	Uniform probability distribution [p = 1/(maximum - pumps+1)]	The value is lost on that trial alone	Reward according BART's performances	Average adjusted number of pumps, total earnings
(Kohno et al., 2016)	Functional Genetic Variation in Dopamine Signaling Moderates Prefrontal Cortical Activity During Risky Decision Making	65 [All RH, 22 F, 17–54 yo]	Paradigm using an uninflated balloon, which grew in size with subsequent pumps, and accumulated earnings	Two 10-min runs	Interstimulus: range 1-3 sec.; intertrial: 1-3 sec.	No decision time control	Undetermined	Blue: 12, red: 8	Control condition: white balloon	Two colors of balloon: red and blue	Red, blue, and white balloons were randomly interspersed throughout the task	MD	$0.25/pump	Uniform probability distribution [p = 1/(maximum - pumps+1)]	The value is lost on that trial alone	Reward according BART's performances	Number of pumps in all trials, total earnings
(Kohno et al., 2017)	A neural network that links brain function, white-matter structure and risky behavior	40 [all RH, 10 F, 27.83 ± 1.79 yo]	Paradigm using an uninflated balloon, which grew in size with subsequent pumps, and accumulated earnings	Two 10-min runs	Interstimulus: range 1-3 sec.; intertrial: range 1-4 sec.	No decision time control	Undetermined	Red: 8, blue: 12	Control condition: white balloon	Two colors of balloon: red and blue	Red, blue, and white balloons were randomly interspersed throughout the task	MD	$0.25/pump	Uniform probability distribution [p = 1/(maximum - pumps+1)]	The value is lost on that trial alone	Reward according BART's performances	Average adjusted number of pumps, total earnings
(Korucuoglu et al., 2020)	Test-retest reliability of fMRI-measured brain activity during decision making under risk	Time 1: 56 [32 F, 21-24 yo; 23.27 ± 0.86 yo] - Time 2: 44 [26 F, 21-24 yo, 23.31 ± 0.89 yo]	Paradigm using an uninflated balloon, which grew in size with subsequent pumps, and accumulated earnings	One 10-min run	Interstimulus: range 1.5-2.5 sec.; Intertrial: range 2-4 sec.; delay of 30 sec. at the beginning of each block	Timing decision controlled by a cue	Undetermined	12	No control condition	Only one color of balloon	Only active condition	MD	MD	Uniform probability distribution [p = 1/(maximum - pumps+1)]	The value is lost on that trial alone	Standard compensation not depending to BART's performance, and the amount earned + additional bonus in accordance BART’s performance	Average adjusted number of pumps, Average number of pumps in all trials, total earnings
(Korucuoglu et al., 2020)	Adolescent Decision-Making Under Risk: Neural Correlates and Sex Differences	260 [134 F, 14.15 ± 0.6 yo]	Paradigm using an uninflated balloon, which grew in size with subsequent pumps, and accumulated earnings	One 10-min run	Fixation periof of 30 sec at the beginning of each trial; interstimulus: range 0-6 sec.; intertrial: range 2-6 sec.	Timing decision controlled by a cue	Undetermined (max.15-20)	12	No control condition	Only one color of balloon	Only active condition	4 min run	Increase from 0 to 5.15 dollars, from the smallest balloon to the largest balloon	Probability of explosion was set to monotonically increase from 0 to 89.6%	The value is lost on that trial alone	Standard compensation not depending to BART's performance	Average adjusted number of pumps, total earnings, number of losses trials
(Lee et al., 2009)	Neural correlates of traditional Chinese medicine induced advantageous risk-taking decision making	14 [all RH, all M, Traditional Chinese Medicine, with diet supplement for 60 days; 28.83 ± 5.71 yo)+ healthy control (HC) (same diet, no supplement; 30.14 ± 3.39 yo)]	Paradigm using an uninflated balloon, which grew in size with subsequent pumps, and accumulated earnings	Four cycles of 30 sec. runs	Intertrial: 6 s	No decision time control	Undetermined	30	Control condition: white balloon	Only one color of balloon	Active and passive conditions	Training	MD	Uniform probability distribution [p = 1/(maximum - pumps+1)]	The value is lost on that trial alone	Standard compensation not depending to BART's performance, and the amount earned + additional bonus in accordance BART’s performance	Average adjusted number of pumps
(Lei et al., 2017)	Neural correlates of increased risk-taking propensity in sleep-deprived people along with a changing risk level	31 [all RH, all M, 18-28 yo]	Paradigm using an uninflated balloon, which grew in size with subsequent pumps, and accumulated earnings	Two 9-min runs	Interstimulus: range 1-3 sec.; intertrial: range 2-6 sec.	Timing decision controlled by a cue	Undetermined	Control balloon: 8, red and blue: 8	Control condition: white balloon	Two colors of balloon: red and blue	Red, blue, and white balloons were randomly interspersed throughout the task	Training	2 cents/pump	Uniform probability distribution [p = 1/(maximum - pumps+1)]	The value is lost on that trial alone	Reward according BART's performances	Average adjusted number of pumps
(Li et al., 2020)	Test-retest reliability of brain responses to risk-taking during the balloon	35 [18 F, 32.5 ± 8.7 yo]	Paradigm using an uninflated balloon, which grew in size with subsequent pumps, and accumulated earnings	Two 8-min runs	Interstimulus: 1.5–2.5 sec.; intertrial : 2–4 sec.	Timing decision controlled by a cue	Undetermined	12	No control condition	Only one color of balloon	Only active condition	MD	Increase from 0 to 5.15 dollars, from the smallest balloon to the largest balloon	Probability of explosion was set to monotonically increase from 0 to 89.6%	The value is lost on that trial alone and subtracted from the persistent bank	Standard compensation not depending to BART's performance, and the amount earned	Average adjusted number of pumps, number of cash out and losses trials, win ratio of all trials, number of trials in active condition
(Lighthall et al., 2012)	Gender differences in reward-related decision processing under stress	47 [23F (11 stressed, 18–31 yo, 21.8 ± 3.6 )+ 24 M (12 stressed, 18-33 yo, 23.0 ± 3.6, )]	Paradigm using an uninflated balloon, which grew in size with subsequent pumps, and accumulated earnings	The length of active runs was ≥ 60 s (range 60-82 s) and ≤ 60 s for runs passifs	Fixation period of 10 sec. at the beginning and the end of each run	No decision time control	Four active runs and four passive runs	90	Control condition: white balloon	Only one color of balloon	Active and passive conditions	Few balloons of each condition	Pumps range 1-20: $.03/pump; pumps over 20: $.07/pump	Uniform probability distribution [p = 1/(maximum - pumps+1)]	The value is lost on that trial alone	Reward according BART's performances	Average adjusted number of pumps, total earnings
(McCormick and Telzer, 2017a)	Adaptive Adolescent Flexibility: Neurodevelopment of Decision making and Learning in a Risky Context	77 [41 F, 14.23 ± 2.76, 8.1–17.7 yo]	Paradigm using an uninflated balloon, which grew in size with subsequent pumps, and accumulated earnings	Undetermined	Intertrial: 0.5 à 4 sec.	No decision time control	24	10	No control condition	Only one color of balloon	Only active condition	MD	Points	Explosion rate ranging from 4 to 10 pumps	The value is lost on that trial alone	MD	Average adjusted number of pumps, total earnings, number of losses trials, average number of pumps in losses trials
(McCormick and Telzer, 2017b)	Failure to Retreat: Blunted sensitivity to negative feedback supports risky behavior in adolescents	58 [30 F, 15.62 ±1.38, 12.3–17.7 yo]	Paradigm using an uninflated balloon, which grew in size with subsequent pumps, and accumulated earnings	Undetermined	Interstimulus: range 1.5-2.5 sec.	No decision time control	24	10	No control condition	Only one color of balloon	Only active condition	MD	Points	Each participant was shown the same sequence of balloons, and each balloon exploded at a set level (range: 3-10)	The value is lost on that trial alone	MD	Number of cash out and losses trials, average number of pumps after wins and losses trials, total earnings
(Pan et al., 2019)	Risk choice and emotional experience: a multi_x0002_level comparison between active and passive decision-making	35[18 F, 26, range 19-40 yo]	Paradigm using an uninflated balloon, which grew in size with subsequent pumps, and accumulated earnings	Undetermined	Interstimulus: range 0.5-4 sec.	Timing decision controlled by a cue	Undetermined	12	Control condition: white balloon	Only one color of balloon	Active and passive conditions	Few balloons of each condition	First pump: $0.05, second and third pumps: $0.10	Uniform probability distribution [p = 1/(maximum - pumps+1)]	The value is lost on that trial alone	Reward according BART's performances	Only analysis of fMRI data
(Pei et al., 2020)	Neural processes during adolescent risky decision making are associated with conformity to peer influence	83 [All M, 16.89 ± 0.39,16-17 yo]	Paradigm using an uninflated balloon, which grew in size with subsequent pumps, and accumulated earnings	Time run	Interstimulus: 1.5-2.5 sec.; intertrial: range 2-4 sec.	No decision time control	Undetermined	12	No control condition	Only one color of balloon	Only active condition	Training	Points	Probability of explosion was set to monotonically increase from 0 to 89.6%	The value is lost on that trial alone	Reward according BART's performances	Average adjusted number of pumps
(Peng et al., 2020)	The age-related neural strategy alterations in decision making under ris	49 [all RH, 25 youg adults (14F, 18-24 yo, 21.0 ± 1.6 yo) + 23 olders adults (15 F, 60-79 yo, 65.3 ± 5.3 yo]	Paradigm using an uninflated balloon, which grew in size with subsequent pumps, and accumulated earnings	One 10-min run	MD	No decision time control	MD	Blue: 12, red: 20, control balloon: 16	Control condition: white balloon	Two colors of balloon: red and blue	Red, blue, and white balloons were randomly interspersed throughout the task	MD	0.1 yuan/pump	Uniform probability distribution [p = 1/(maximum - pumps+1)]	The value is lost on that trial alone	Standard compensation not depending to BART's performance, and the amount earned	Average adjusted number of pumps
(Pletzer and Ortner, 2016)	Neuroimaging supports behavioral personality assessment: Overlapping activations during reflective and impulsive risk taking	59 [41 F, 22.39 ± 5.14 yo]	Paradigm using an uninflated balloon, which grew in size with subsequent pumps, and accumulated earnings	Undetermined	Interstimulus: 1 sec. ; intertrial: 7 sec.	MD	30	12	No control condition	Only one color of balloon	Only active condition	Training	5 cents/pump	Probability of explosion was set to monotonically increase from 0 to 89.6%	The value is lost on that trial alone	Standard compensation not depending to BART's performance, and the amount earned	Average adjusted number of pumps, total earnings
(Poudel et al., 2022)	Risky decision-making strategies mediate the relationship between amygdala activity and real-world financial savings among individuals from lower income households: A pilot study	27 [14F, 24-60 yo]	Automatic response paradigm	Undetermined	Wait phase: range 1-5 sec.; inflate phase: range 2-6 sec.; Outcome phase: range 1-5 sec.; intertrial: range 1-7 sec.	No decision time control	Three runs of 20 balloons (limited : 60 balloons)	128	No control condition	Only one color of balloon	Only active condition	Training	1 cent/pump	Uniform probability distribution [p = 1/(maximum - pumps+1)]	The value is lost on that trial alone. The number of pumps where the balloon burst, was provided to the participants after a balloon popping	Standard compensation not depending to BART's performance, and the amount earned	Average adjusted number of pumps, total earning, average number of pumps in all trials, ratio of each participant’s total earnings to the average number of pumps per balloon, number of losses trials
(Quan et al., 2022)	Cerebellum anatomy predicts individual risk-taking behavior and risk tolerance	115 [56 F, 21–50 yo]	Paradigm using an uninflated balloon, which grew in size with subsequent pumps, and accumulated earnings	MD	MD	Timing decision controlled by a cue	MD	12	No control condition	Only one color of balloon	Only active condition	MD	Increase from 0 to 5.15 dollars, from the smallest balloon to the largest balloon	Probability of explosion was set to monotonically increase from 0 to 89.6%	The value is lost on that trial alone and subtracted from the persistent bank	MD	Average adjusted number of pumps
(Rao et al., 2008)	Neural correlates of voluntary and involuntary risk taking in the human brain: an fMRI Study of the Balloon Analog Risk Task (BART)	14 [all RH, 6 F, 25.1 yo]	Paradigm using an uninflated balloon, which grew in size with subsequent pumps, and accumulated earnings	Two 8-min runs	Interstimulus: range 1.5–2.5 sec.; intertrial: range 2–4 sec.	Timing decision controlled by a cue	Undetermined	Control balloon and reward balloon: 12	Control condition: white balloon	Only one color of balloon	Active and passive conditions	Few balloons of each condition	Increase from 0 to 5.15 dollars, from the smallest balloon to the largest balloon	Probability of explosion was set to monotonically increase from 0 to 89.6%	The value is lost on that trial alone and subtracted from the persistent bank	Standard compensation not depending to BART's performance, and the amount earned	Number of trials, number of pumps in active and passive condition in all trials
(Raoet al., 2014)	Decreasing ventromedial prefrontal cortex deactivation in risky decision making after simulated microgravity: effects of -6° head-down tilt bed rest	15 [all M, 20-34 yo]	Paradigm using an uninflated balloon, which grew in size with subsequent pumps, and accumulated earnings	Two 6-min runs	Interstimulus: range 1.5 -2.5 sec.; intertrial: range 2-4 sec.	Timing decision controlled by a cue	Undetermined	Control balloon and reward balloon: 12	Control condition: white balloon	Only one color of balloon	Active and passive conditions	MD	50 cents/pump	Uniform probability distribution [p = 1/(maximum - pumps+1)]	The value is lost on that trial alone	Standard compensation not depending to BART's performance, and the amount earned	Average adjusted number of pumps, adujsted number of pumps, average and total number of pumps in all trials,
(Rao et al., 2018)	Genetic Contribution to Variation in Risk Taking: A Functional MRI Twin Study of the Balloon Analogue Risk Task	222 [111 pairs of same sex twins (62 monozygotic and 49 dizygotic) + 54 F pairs, 19.11 ± 1.35 yo]	Paradigm using an uninflated balloon, which grew in size with subsequent pumps, and accumulated earnings	Undetermined	Interstimulus: range 1.5 -2.5 sec.; intertrial: range 2-4 sec.	Timing decision controlled by a cue	30 / condition (passive vs active)	Control balloon and reward balloon: 12	Control condition: white balloon	Only one color of balloon	Active and passive conditions	Few balloons of each condition	51 cents/pump	Uniform probability distribution [p = 1/(maximum - pumps+1)]	The value is lost on that trial alone	Standard compensation not depending to BART's performance, and the amount earned + additional bonus in accordance BART’s performance	Average adjusted number of pumps
(Ren et al., 2023)	Enhanced putamen functional connectivity underlies altered risky decision‑making in age‑related cognitive decline	86 [ All RH, 41 young adults(20–31 yo); 45 older adults (58–80 yo)]	Paradigm using an uninflated balloon, which grew in size with subsequent pumps, and accumulated earnings	One 10-min run	Intertrial: range 2-4 sec.	Timing decision controlled by a cue	Undetermined	Red: 7, bue: 15	No control condition	Two colors of balloon: red and blue	Only active condition with high and low risk of explosion	MD	¥1/pump	Uniform probability distribution [p = 1/(maximum - pumps+1)]	The value is lost on that trial alone	Reward according BART's performances	Average adjusted number of pumps, total earnings, proportion of cash out trials (number of win trials divided by the number of total trials)
(Schonberg et al., 2012)	Decreasing ventromedial prefrontal cortex activity during sequential risk-taking: an FMRI investigation of the balloon analog risk task	16 [all RH, 10 F, 23.6 ± 2.9 yo]	Paradigm using an uninflated balloon, which grew in size with subsequent pumps, and accumulated earnings	Three 10-min runs	Interstimulus: range 1-3 sec.; Intertrial: range 1-12 sec.	No decision time control	Undetermined: max. of 12 trial of each of four different balloons	Red: 8, green: 12, blue: 16, control balloon: 12	Control condition: white balloon	Three colors of balloon: red, green and blue	Red, green, blue, and white balloons were randomly interspersed throughout the task	Training	$0.25/pump	Increased exponentially with each additional pump (no additional details)	The value is lost on that trial alone	Standard compensation not depending to BART's performance, and the amount earned	Average adjusted number of pumps, total earnings
(Yu et al., 2016)	Altered Value Coding in the Ventromedial Prefrontal Cortex in Healthy Older Adults	48 [all RH, 25 young adults (14 F, 21.0 ± 1.6 yo)+ 23 older adults (15 F, 65.3 ± 5.3 yo)]	Paradigm using an uninflated balloon, which grew in size with subsequent pumps, and accumulated earnings	One 10-min run	Interstimulus: range 1-2 ssec.; intertrial: range 1-12 sec.	No decision time control	Undetermined	Blue: 12, red: 20, control ballon: 16	Control condition: white balloon	Two colors of balloon: red and blue	Red, blue, and white balloons were randomly interspersed throughout the task	MD	0.1 yuan/pump	Uniform probability distribution [p = 1/(maximum - pumps+1)]	The value is lost on that trial alone	Standard compensation not depending to BART's performance, and the amount earned + additional bonus in accordance BART’s performance	Average adjusted number of pumps, number of proportion cashout trials, average reaction time of each pump
(Yu et al., 2017)	Resting-State Functional Connectivity Within Medial Prefrontal Cortex Mediates Age Differences in Risk Taking	49 [All RH, 23 youg adults (15F,21.26 ± 1.51 yo) + 26 older adults (19F, 65.27 ± 5.27 yo]	Paradigm using an uninflated balloon, which grew in size with subsequent pumps, and accumulated earnings	One 10-min run	Interstimulus: range 1-3 sec.; intertrial: range 1-12 sec.	No decision time control	Undetermined	Blue and red: 12 for the risk and 20 for the safe conditions, control balloon: 16	Control condition: white balloon	Two colors of balloon: red and blue	Red, blue, and white balloons were randomly interspersed throughout the task	Training	0.1 yuan/pump	Uniform probability distribution [p = 1/(maximum - pumps+1)]	The value is lost on that trial alone	Standard compensation not depending to BART's performance, and the amount earned + additional bonus in accordance BART’s performance	Average adjusted number of pumps
(Weber et al., 2014)	Prefrontal transcranial direct current stimulation alters activation and connectivity in cortical and subcortical reward systems: a tDCS-fMRI study	22 [all RH, 9 F, 19-35 yo]	Paradigm using an uninflated balloon, which grew in size with subsequent pumps, and accumulated earnings	One 11-min run	Interstimulus: range 1.5-2.5 sec.; intertrial: range 2-4 sec.	Timing decision controlled by a cue	Undetermined	12	No control condition	Only one color of balloon	Only active condition	Training	From $0.05 at the first pump, doubling each time to $204.80 at the final pump	Increased with the risk level and reward (no additional details)	The value is lost on that trial alone and subtracted from the persistent bank	Standard compensation not depending to BART's performance, and the amount earned	Average adjusted number of pumps, total earnings, number of trials, number of cash out trials, percentage of cash out trials, average of pumps in all trials
(Wei et al., 2016)	Resting-state functional connectivity between the dorsal anterior cingulate cortex and thalamus is associated with risky decision-making in nicotine addicts	21 [1F, 26.38±4.31, 18-49 yo]	Paradigm using an uninflated balloon, which grew in size with subsequent pumps, and accumulated earnings	One 8-min run	Interstimulus: range 1.5–2.5 sec.; intertrial: range 2–4 sec.	No decision time control	Undetermined	12	No control condition	Only one color of balloon	Only active condition	MD	MD	Probability of explosion was set to monotonically increase from 0 to 89.6%	The value is lost on that trial alone and subtracted from the persistent bank	Standard compensation not depending to BART's performance, and the amount earned	Average adjusted number of pumps
Clinical sample
(Bogg et al., 2012)	Cognitive control links alcohol use, trait disinhibition, and reduced cognitive capacity: Evidence for medial prefrontal cortex dysregulation during reward-seeking behavior	27 [14 F, 20.11 ± 1.37 yo]	Paradigm using an uninflated balloon, which grew in size with subsequent pumps, and accumulated earnings	Two 8-min runs	Interstimulus: range 0-6 sec.; intertrial: range 2-4 sec.	Timing decision controlled by a cue	Undetermined	12	No control condition	Only one color of balloon	Only active condition	8 min run	Points	Probability of explosion was set to monotonically increase from 0 to 89.6%	The value is lost on that trial alone	Standard compensation not depending to BART's performance, and the amount earned	Number of pumps per trial, number of cash out and losses trials, earning per trial
(Burnette et al., 2020)	Diminished cortical response to risk and loss during risky decision making in alcohol use disorder	32 [21–55 yo; 16 alcohol dependant group (5 F,1 1 smokers, 31 ± 9.05 yo) + 16 HC (5 F, 12 smokers, 30.94 ± 10.39 yo)]	Paradigm using an uninflated balloon, which grew in size with subsequent pumps, and accumulated earnings	One 10-min runs	Interstimulus: range 1-3 sec., intertrial: range 1-14 sec.	No decision time control	Undetermined	Red: 8, blue: 12	Control condition: white balloon	Two colors of balloon: red and blue	Red, blue, and white balloons were randomly interspersed throughout the task	MD	$0.25/pump	Uniform probability distribution [p = 1/(maximum - pumps+1)]	The value is lost on that trial alone and subtracted from the persistent bank	Standard compensation not depending to BART's performance, and the amount earned	Average adjusted number of pumps, number of trials, total earnings
(Chiu et al., 2012)	Neural correlates of risky decision making in adolescents with and without traumatic brain injury using the balloon analog risk task	19 [11 mild to moderate traumatic brain injuries (15.7 ± 0,9, 14.3-17.0 yo); 8 HC (16.3 ± 1.0, 14.3-17.5 yo)]	Paradigm using an uninflated balloon, which grew in size with subsequent pumps, and accumulated earnings	Undetermined	MD	No decision time control	20	64	No control condition	Only one color of balloon	Only active condition	One trial	2 points/pump	Uniform probability distribution [p = 1/(maximum - pumps+1)] (range: 2-64)	The value is lost on that trial alone	Reward according BART's performances	Average adjusted number of pumps, total earnings, percentage of losses earnings
(Claus et Hutchison, 2012)	Neural mechanisms of risk taking and relationships with hazardous drinking	79 [25 F, 29 8 ± 8.7 yo]	Paradigm using an uninflated balloon, which grew in size with subsequent pumps, and accumulated earnings	One 10-min run	Interstimulus: 0.2 sec.; intertrial: range 2-16 sec.	No decision time control	Undetermined	Blue: max. of 8 and min. of 2, pink: max. of 12 and min. of 5	Control condition: white balloon	Two colors of balloon: blue and pink	Bue, pink and white balloons were randomly interspersed throughout the task	MD	MD	The sequence of balloon bursting values was pseudorandomized within the run and was presented in the same order for all participants	The value is lost on that trial alone	Reward according BART's performances	Average adjusted number of pumps
(Claus et al., 2018)	Neural Mechanisms of Risky Decision Making in Adolescents Reporting Frequent Alcohol and/or Marijuana Use	189 [All 14-18 yo, 37 (non/infrequent users of both substances), 39 (primarily used marijuana), 23 (primarily used alcoho)l, 90 (used both alcohol and marijuana)]	Paradigm using an uninflated balloon, which grew in size with subsequent pumps, and accumulated earnings	One 10-min run	Interstimulus: 0.2 sec.; intertrial: range 2-16 sec.	No decision time control	Undetermined	Blue: max. of 8 and min. of 2, pink: 12 and min. of 5	Control condition: white balloon	Two colors of balloon: blue and pink	Bue, pink and white balloons were randomly interspersed throughout the task	MD	MD	Gaussian distribution with the average number of pumps	The value is lost on that trial alone	Standard compensation not depending to BART's performance, and the amount earned	Average adjusted number of pumps, proportion of losses trials, RT bewteen active and passive trials
(Dir et al., 2019)	Pubertal influences on neural activation during risky decision-making in youth with attention-deficit/hyperactivity and disruptive behavior disorders	46 [All RH, 13F, 11.90 ± 0.50, 11-12 yo]	Paradigm using an uninflated balloon, which grew in size with subsequent pumps, and accumulated earnings	Three 8-min runs	Fixation period of 30 sec., interstimulus: 1.5-2.5 sec.; intertrial: range 2-4 sec.	Timing decision controlled by a cue	Undetermined	12	No control condition	Only one color of balloon	Only active condition	Training	Money	Uniform probability distribution [p = 1/(maximum - pumps+1)] (range: 2-12)	The value is lost on that trial alone	Reward according BART's performances	Average adjusted number of pumps, minimum/minimum number of pumps
(Dir et al., 2020)	Atypical Cortical Activation during Risky Decision-making in Disruptive Behavior Disordered Youth with Histories of Suicidal Ideation	57 [All RH, 35 (11F, 11.91 ± 0.53 yo); 22 (10F, 11.88 ± 0.48 yo)]	Paradigm using an uninflated balloon, which grew in size with subsequent pumps, and accumulated earnings	Three 8-min run	Interstimulus: range 0-6 sec.; intertrial: range 2-4 sec.	Timing decision controlled by a cue	Undetermined	12	No control condition	Only one color of balloon	Only active condition	Several trials	$0.10/pump	Uniform probability distribution [p = 1/(maximum - pumps+1)] (range: 2-12)	The value is lost on that trial alone	Reward according BART's performances	Average adjusted number of pumps, total earnings, number of losses trials
(Forster et al., 2016)	A preliminary study of longitudinal neuroadaptation associated with recovery from addiction	21 [6 F, 27 ± 6.8 yo]	Paradigm using an uninflated balloon, which grew in size with subsequent pumps, and accumulated earnings	Two 8-min runs	Interstimulus: range 1.5–2.5 sec.; intertrial: range 2–6 sec.	Timing decision controlled by a cue	Undetermined	12	No control condition	Only one color of balloon	Only active condition	MD	Money	Probability of explosion was set to monotonically increase from 0 to 89.6%	The value is lost on that trial alone	Standard compensation not depending to BART's performance, and the amount earned	Number of trials, number of cash out and losses trials
(Forster et al., 2017)	Neural responses to negative outcomes predict success in community-based substance use treatment	23 [6 F, 27 ± 6.5 yo]	Paradigm using an uninflated balloon, which grew in size with subsequent pumps, and accumulated earnings	Two 8-min runs	Interstimulus: range 0-6 sec. intertrial: range 1.5-2.5 sec.	Timing decision controlled by a cue	Undetermined	12	No control condition	Only one color of balloon	Only active condition	MD	Money	Increase quasi-exponentially in parallel with ballon size and value reward (no additional details)	The value is lost on that trial alone	Standard compensation not depending to BART's performance, and the amount earned + additional bonus in accordance BART’s performance	Average earnings per trial, number of pumps for cash out and losses trials, average reaction time of each pump
(Galván et al., 2013)	Greater Risk-Sensitivity of Dorsolateral Prefrontal Cortex in Young Smokers than in Nonsmokers	43 [18 daily smokers (9 F, 19.47 ± 1.33, 17–21 yo), 25 HC (11F, 19.08 ± 1.15, 17–21 yo)	Paradigm using an uninflated balloon, which grew in size with subsequent pumps, and accumulated earnings	Two 10-min runs	Interstimulus: range 1-3 sec.; intertrial: 1-12 sec.	No decision time control	Undetermined	Blue: 12, red: 8	Control condition: white balloon	Two colors of balloon: red and blue	Red, blue, and white balloons were randomly interspersed throughout the task	Training	$0.25/pump	Uniform probability distribution [p = 1/(maximum - pumps+1)]	The value is lost on that trial alone	Reward according BART's performances	Average adjusted number of pumps, number of pumps in all trials, number of cash-outs and losses trials
(Gao et al., 2021)	Decreased sensitivity to risk levels in ventral stratum in major depressive disorder during risky decision-making	99 [55 major depressive disorder + 44 HC, all RH, 18-25 yo]	Paradigm using an uninflated balloon, which grew in size with subsequent pumps, and accumulated earnings	One 16 min-min runs	Interstimulus: range 1.5–2.5 sec.; intertrial: 0.5 -1 sec.	Timing decision controlled by a cue	Undetermined	12	No control condition	Only one color of balloon	Only active condition	MD	Money	Probability of explosion at each pump was predetermined (no additional details)	The value is lost on that trial alone	MD	Average adjusted number of pumps, total earnings, number of trials, proportion of cash out trials, average reaction time of each pump, ratio minimum/maximum pump
(Hulvershorn et al., 2015)	Neural Activation During Risky Decision Making in Youth at High Risk for Substance Use Disorders	50 [All RH, 14-18 yo, 23 high-risk ( 13 F, 12.3 ±1.3 yo), 27 HC (9F, 11.9 ±1.2 yo)]	Paradigm using an uninflated balloon, which grew in size with subsequent pumps, and accumulated earnings	One 8-min runs	Fixation périod of 30 sec. At the beginning, nterstimulus: range 0-6 sec.; intertrial: 2-4 sec.	Timing decision controlled by a cue	Undetermined	12	No control condition	Only one color of balloon	Only active condition	Training	Money	Probability of explosion was set to monotonically increase from 0 to 89.6%	The value is lost on that trial alone	Reward according BART's performances	Number of cach outs and losses trials, number of pumps in all trials, total earnings, minimum/minimum number of pumps, RT
(Ji et al., 2021a)	Aberrant Temporal Variability in Brain Regions during Risk Decision Making in Patients with Bipolar I Disorder: A Dynamic Effective Connectivity Study	101 [(48 Bipolar disorder (21F, 35.15 ±9.07 yo) + 53 HC (24F, 32.46± 9.14 yo)]	Paradigm using an uninflated balloon, which grew in size with subsequent pumps, and accumulated earnings	Undetermined	MD	No decision time control	30	10	No control condition	Only one color of balloon	Only active condition	10 balloons	MD	MD	The value is lost on that trial alone	MD	Average adjusted number of pumps, proportion of losses trials, number of cash out trials
(Ji et al., 2021b)	From motivation, decision-making to action: An fMRI study on suicidal behavior in patients with major depressive disorder	83 [All RH, 16-45 yo, 23 history of suicide attempts (15F, 21.39 ± 5.51 yo), 30 without a history of suicide attempts (18F, 23.36 ± 4.37 yo), 30 HC (11F, 20.60 ± 3.75 yo)]	Paradigm using an uninflated balloon, which grew in size with subsequent pumps, and accumulated earnings	One 20-min run	Intertrial: range 0.4-1.4 sec.	Timing decision controlled by a cue	Undetermined	12	No control condition	Only one color of balloon	Only active condition	MD	Increase from 0 to 5.15 dollars, from the smallest balloon to the largest balloon	Probability of explosion was set to monotonically increase from 0 to 89.6%	The value is lost on that trial alone and subtracted from the persistent bank	MD	Average adjusted number of pumps, average adjusted number of pumps after losses and cash outs trials, number of losses and cash outs balloons
(Jorge et al., 2022)	Abnormal Responses in Cognitive Impulsivity Circuits Are Associated with Glycosylated Hemoglobin Trajectories in Type 1 Diabetes Mellitus and Impaired Metabolic Control	50 [(25 T1DM Diabete type 1 (14F, 38.72 ±10.38 yo) + 25 HC (15F, 35.08± 8.77 yo)]	Paradigm using an uninflated balloon, which grew in size with subsequent pumps, and accumulated earnings	Undetermined	MD	No decision time control	30	12	No control condition	Only one color of balloon	Only active condition	MD	Money	Probability of explosion was set to monotonically increase from 0 to 89.6%	The value is lost on that trial alone	Reward according BART's performances	Number of cash out trials, number of pumps in the first and last trial
(Qi et al., 2016)	Effects of outcome on the covariance between risk level and brain activity in adolescents with internet gaming disorder	48 [All RH, All M, 24 Internet gaming disorder (17.17 ± 3.51 yo); 24 HC (17.42 ± 3.05 yo)	Paradigm using an uninflated balloon, which grew in size with subsequent pumps, and accumulated earnings	One 10-min run	Interstimulus: range 1,5-2,5 sec.; intertrial: range 2-4 sec.	Timing decision controlled by a cue	Undetermined	12	Control condition: white balloon	Only one color of balloon	Active and passive conditions	Several trials	Money	MD	The value is lost on that trial alone	Reward according BART's performances	Average adjusted number of pumps, total and average number of pumps, number of trials, number of wins and losses trials, average number of pumps after wins and losses trials, number of wins/losses trials, proportion of cash out trials (number of win trials divided by the number of total trials), RT
(Qi et al., 2015)	Decreased modulation by the risk level on the brain activation during decision making in adolescents with internet gaming disorder	47 [All RH, All M, 23 Internet gaming disorder (17.26 ± 3.56 yo); 24 HC (17.42 ± 3.05 yo)]	Paradigm using an uninflated balloon, which grew in size with subsequent pumps, and accumulated earnings	One 10-min run	Interstimulus: range 1.5-2.5 sec.; intertrial: range 2-4 sec.	Timing decision controlled by a cue	Undetermined	12	Control condition: white balloon	Only one color of balloon	Active and passive conditions	Several trials	Money	MD	The value is lost on that trial alone	Reward according BART's performances	Average adjusted number of pumps, number of trials, total and average number of pumps, number of wins and losses trials, proportion of cash out trials (number of win trials divided by the number of total trials), RT
(Tikàsz et al., 2019)	Reward-related decision-making in schizophrenia: A multimodal neuroimaging study	70 [47 diagnosed with schizophrenia or schizoaffective disorder-DSM-IV, all M, 89.5% RH + 23 HC, all M, 95.5% RH]	Paradigm using an uninflated balloon, which grew in size with subsequent pumps, and accumulated earnings	Two 8-min runs	Interstimulus: range 1.5–2.5 sec.; Intertrial: range 2–4 sec.; delay of 60 sec. at the beginning of each run	Timing decision controlled by a cue	Undetermined	12	No control condition	Only one color of balloon	Active and passive conditions	5 min run	Money	Probability of explosion was set to monotonically increase from 0 to 89.6%	The value is lost on that trial alone and subtracted from the persistent bank	Standard compensation not depending to BART's performance, and the amount earned	Total earnings, proportion of losses trials
(Kohno et al., 2014)	Risky Decision-making: Prefrontal Function and Mesocorticolimbic Resting-state Connectivity in Methamphetamine Users	53 [26 methamphetamine users (13 F, 20 smokers, 35.68 ± 1.64 yo); 27 HC (11 F, 16 smokers, 33.88 ± 2.30 yo)]	Paradigm using an uninflated balloon, which grew in size with subsequent pumps, and accumulated earnings	Two 10-min runs	Interstimulus: range 1-3 sec.; intertrial: range 1-14 sec.	No decision time control	Undetermined	Red: 8, blue: 12	Control condition: white balloon	Two colors of balloon: red and blue	Red, blue, and white balloons were randomly interspersed throughout the task	MD	$0.25/pump	Uniform probability distribution [p = 1/(maximum - pumps+1)]	The value is lost on that trial alone	Standard compensation not depending to BART's performance, and the amount earned	Average adjusted number of pumps, number of pumps per trial
(Minchul et Jiwon, 2021)	Impulsivity is related to overhasty risk learning in attention-deficit / hyperactivity disorder: A computational psychiatric approach	42 [(21F, 25-50 yo, 32.7 ± 10.6 yo)]	Paradigm using an uninflated balloon, which grew in size with subsequent pumps, and accumulated earnings	Undetermined	MD	Timing decision controlled by a cue	Undetermined	12	Control condition: white balloon	Only one color of balloon	Active and passive conditions	MD	5 points/pump	Uniform probability distribution [p = 1/(maximum - pumps+1)]	The value is lost on that trial alone	MD	Number of cash out and losses trials
(Potvin et al., 2018)	History of Suicide Attempt Is Associated with Reduced Medial Prefrontal Cortex Activity during Emotional Decision-Making among Men with Schizophrenia: An Exploratory fMRI Study	53 [All M, 32 schizophrenia diagnosis (18-57 yo), 13 with history of suicide attempt, and 19 without history of suicide attempt + 21 HC]	Paradigm using an uninflated balloon, which grew in size with subsequent pumps, and accumulated earnings	Two 8-min runs	Interstimulus: range 1.5–2.5 sec.; intertrial: range 2–4 sec.	No decision time control	Undetermined	12	No control condition	Only one color of balloon	Active and passive conditions	MD	Money	Probability of explosion was set to monotonically increase from 0 to 89.6%	The value is lost on that trial alone	Standard compensation not depending to BART's performance, and the amount earned	Total earnings
(Purcell et al., 2023)	Insular and Striatal Correlates of Uncertain Risky Reward Pursuit in Schizophrenia	60 [30 schizophrenia (33.13±8.65 yo); 30 HC (32.63 ± 8.52 yo)]	Paradigm using an uninflated balloon, which grew in size with subsequent pumps, and accumulated earnings	Three 8-min runs	Fixation period of 30 sec., interstimulus: 0-6sec.; intertrial: range 2-4 sec.	Timing decision controlled by a cue	Undetermined	12	No control condition	Only one color of balloon	Only active condition	MD	First pump: $0.05; last pump: $0.90	Each pump increased the explosion probability exponentially	The value is lost on that trial alone	MD	Average adjusted number of pumps, average number of pumps in losses trials, average number of losses trials
(Rao et al., 2010)	Decreased Ventral Striatal Activity with Impulse Control Disorders in Parkinson’s Disease	18 diagnosed Parkinson desease [9 with impulse control disorders + 9 without impulse control disorders, 3 F, 40–75 years, 55.3 ±9.9 yo)]	Paradigm using an uninflated balloon, which grew in size with subsequent pumps, and accumulated earnings	Two 8-min runs	Interstimulus: range 1.5–2.5 sec.; intertrial: range 2–4 sec.	Timing decision controlled by a cue	Undetermined	Control balloon and reward balloon: 12	Control condition: white balloon	Only one color of balloon	Active and passive conditions	Several trials	Increase from 0 to 5.15 dollars, from the smallest balloon to the largest balloon	Probability of explosion was set to monotonically increase from 0 to 89.6%	The value is lost on that trial alone and is subtracted from the persistent bank	Standard compensation not depending to BART's performance, and the amount earned	Average adjusted number of pumps
(Raymond et al., 2020)	Does Chronic Cannabis Use Impact Risky Decision-Making: An Examination of fMRI Activation and Effective Connectivity?	31 [17 canabis users (9 F, 18-30 yo, 21.2 ± 3) + 14 HC (6F, 18-30 yo, 23.5 ± 4)]	Paradigm using an uninflated balloon, which grew in size with subsequent pumps, and accumulated earnings	Two 8 min runs	Interstimulus: range 1.5–2.5 sec., intertrial: range 2-4 sec.; delay of 10 sec. at the beginning and the end of each run	Timing decision controlled by a cue	Undetermined	12	No control condition	Only one color of balloon	Only active condition	MD	Money	Probability of explosion was set to monotonically increase from 0 to 89.6%	The value is lost on that trial alone	Standard compensation not depending to BART's performance, and the amount earned + additional bonus in accordance BART’s performance	Number of cash out and losses trials, number of trials, number of pumps per trial, total earnings
Near Infrared Spectroscopic Imaging (fNIRS)
Healthy sample
(Cazzell et al., 2012)	Comparison of neural correlates of risk decision making between genders: an exploratory fNIRS study of the Balloon Analogue Risk Task (BART)	40 [All RH, 17 F, 28.8 ± 5.4 yo]	Paradigm using an uninflated balloon, which grew in size with subsequent pumps, and accumulated earnings	Undetermined	Intertrial: 15 sec.	No decision time control	15	12	Control condition: white balloon	Only one color of balloon	Active and passive conditions	MD	Money	Probability of explosion was set to monotonically increase from 0 to 89.6%	The value is lost on that trial alone	Standard compensation not depending to BART's performance, and the amount earned	Average adjusted number of pumps, number of cash out and losses trials, average number of pumps in losses trials
(Huang et al., 2022)	Joint-Channel-Connectivity-Based Feature Selection and Classification on fNIRS for Stress Detection in Decision-Making	24 [18 F, 19-24 yo, 12 stress (10F) + 12 HC (8F)]	Paradigm using an uninflated balloon, which grew in size with subsequent pumps, and accumulated earnings	Undetermined	Interstimulus: range 1-2 sec.; intertrial: 15 sec.	No decision time control	20	MD	MD	Only one color of balloon	Only active condition	MD	Money	MD	The value is lost on that trial alone	MD	MD. Only neuroimaging results
(Li et al., 2017)	Are there gender differences in young vs. aging brains under risk decision-making? An optical brain imaging study.	100 [All RH, 40 young adults (23 F, 28.8 ± 5.4 yo); 60 older adults (38 F, 76.2 ± 6.5 yo)]	Paradigm using an uninflated balloon, which grew in size with subsequent pumps, and accumulated earnings	Undetermined	Intertrial: 15 sec.	No decision time control	15	12	Control condition: white balloon	Only one color of balloon	Active and passive conditions	MD	Money	Probability of explosion was set to monotonically increase from 0 to 89.6%	The value is lost on that trial alone	Standard compensation not depending to BART's performance, and the amount earned	MD. Only neuroimaging results
(Lin et al., 2014)	Atlas-guided volumetric diffuse optical tomography enhanced by generalized linear model analysis to image risk decision-making responses in young adults	37 [16 F, 25-44 yo]	Paradigm using an uninflated balloon, which grew in size with subsequent pumps, and accumulated earnings	Undetermined	Intertrial: 15 sec.	No decision time control	15	12	Control condition: white balloon	Only one color of balloon	Active and passive conditions	MD	Money	Probability of explosion was set to monotonically increase from 0 to 89.6%	The value is lost on that trial alone	Reward according BART's performances	Average adjusted number of pumps, number of cash out and losses trials, average number of pumps in losses trials, total earnings
(Zhao et al., 2023)	Distinct inter-brain synchronization patterns underlying group decision-making under uncertainty with partners in different interpersonal relationships	120 [62 F, 20.38 ± 1.73 yo]	Paradigm using an uninflated balloon, which grew in size with subsequent pumps, and accumulated earnings	Undetermined	Interstimulus: range 1.5-2.5 sec.; intertrial: range 2-4 sec.	No decision time control	100	12	No control condition	Only one color of balloon	Only active condition	Several trials	0,02 CNY for the first pump and doubled after each pump	Uniform probability distribution [p = 1/(maximum - pumps+1)]	The value is lost on that trial alone and subtracted from the persistent bank	Reward according BART's performances	Average adjusted number of pumps, proportion of losses trials, total earnings, RT
Clinical sample
(Huhn et al., 2019)	Increased neural activity in the right dorsolateral prefrontal cortex during a risky decision-making task is associated with cocaine use in methadone-maintained patients	28 [All RH, 12F, 42.1 ±13.7 yo]	Paradigm using an uninflated balloon, which grew in size with subsequent pumps, and accumulated earnings	Undetermined	Interstimulus: range 1-2 sec.; intertrial: 15 sec.	No decision time control	20	12	Control condition: white balloon	Only one color of balloon	Active and passive conditions	MD	Money	Probability of explosion was set to monotonically increase from 0 to 89.6%	The value is lost on that trial alone	Standard compensation not depending to BART's performance, and the amount earned	Average adjusted number of pumps, average number of pumps in loses trials, number of cash out and losses trials
Positron emission tomography
Healthy sample
(Kohno et al., 2015)	Risk-taking behavior: dopamine D2/D3 receptors, feedback, and frontolimbic activity	60 [All RH, 27 F, 18-51 yo; 13 underwent PET as well]	Paradigm using an uninflated balloon, which grew in size with subsequent pumps, and accumulated earnings	Two 10-min runs	Interstimulus: range 1-3 sec.; intertrial: range 1-14 sec.	No decision time control	Undetermined	Red: 8 , blue: 12	Control condition: white balloon	Two colors of balloon: red and blue	Red, blue, and white balloons were randomly interspersed throughout the task	MD	$0.25/pump	Uniform probability distribution [p = 1/(maximum - pumps+1)]	The value is lost on that trial alone	Reward according BART's performances	Average adjusted number of pumps, total earnings
Clinical sample
(Zorick et al., 2022)	The Effects of Citalopram and Thalamic Dopamine D2/3 Receptor Availability on Decision-Making and Loss Aversion in Alcohol Dependence	40 [20 Alcohol dependant (12F, 43.2 ± 8.1 yo); 20 HC (15 F, 38.3 ± 8.9 yo)]	Paradigm using an uninflated balloon, which grew in size with subsequent pumps, and accumulated earnings	Two 10-min runs	Interstimulus: range 1-3 sec.; intertrial: range 1-14 sec.	No decision time control	Undetermined	Red: 8, blue: 12	Control condition: white balloon	Two colors of balloon: red and blue	Red, blue, and white balloons were randomly interspersed throughout the task	MD	$0.05	Uniform probability distribution [p = 1/(maximum - pumps+1)]	The value is lost on that trial alone	Standard compensation not depending to BART's performance, and the amount earned	Average adjusted number of pumps
Electroencephalography (EEG)
Healthy sample
(Ba et al., 2016)	Risk-taking on the road and in the mind: behavioural and neural patterns of decision making between risky and safe drivers	24 [All RH, all M, 22-28 yo]	Paradigm using an uninflated balloon, which grew in size with subsequent pumps, and accumulated earnings	Undetermined	MD	No decision time control	80 (4 runs)	10	No control condition	Only one color of balloon	Only active condition	10 balloons	Points	Uniform probability distribution [p = 1/(maximum - pumps+1)]	The value is lost on that trial alone	Standard compensation not depending to BART's performance, and the amount earned	Average adjusted number of pumps, average adjusted number of pumps in trials following a positive (cash out) and negative (explosion) feedback
(Bernoster et al., 2019)	Birds of a feather flock together: Evidence of prominent correlations within but not between self-report, behavioral, and electrophysiological measures of impulsivity	133 [52F, 22.23 ±2.46]	Automatic response paradigm	Undetermined	MD	No decision time control	60	128	No control condition	Only one color of balloon	Only active condition	8 balloons	1 point/pump	Uniform probability distribution [p = 1/(maximum - pumps+1)]	The value is lost on that trial alone	Reward according BART's performances	Mean number of pumps in all trials, RT
(Chen and Wallraven, 2017)	Pop or not? EEG correlates of risk-taking behavior In the balloon analogue risk task	17 [8, 24±4.34,19-35 yo]	Paradigm using an uninflated balloon, which grew in size with subsequent pumps, and accumulated earnings	MD	Fixation periof of 1 sec. at the beginning of each trial, intertrial: 1 sec.	No decision time control	500	50	No control condition	Only one color of balloon	Only active condition	6 balloons (3 balloons for both loss and reward for the balloon)	2 Korean/pump	Uniform probability distribution [p = 1/(maximum - pumps+1)]	The value is lost on that trial alone	Standard compensation not depending to BART's performance	Average adjusted number of pumps
(Crowley et al., 2009)	Risk-Taking and the Feedback Negativity Response to Loss among At-Risk Adolescents	32 [All RH, 16 F, 15.05±0.55 yo)	Paradigm using an uninflated balloon, which grew in size with subsequent pumps, and accumulated earnings	MD	MD	No decision time control	30	128	No control condition	Only one color of balloon	Only active condition	MD	2 cents/pump	Uniform probability distribution [p = 1/(maximum - pumps+1)]	The value is lost on that trial alone	MD	Average adjusted number of pumps
(Euser et al., 2011)	Acute effects of alcohol on feedback processing and outcome evaluation during risky decision-making: an ERP study	64 [All M, 20.51, ± 1.99 yo]	Automatic response paradigm	Undetermined	Each balloon had an inflation time of 3 sec.	No decision time control	60	128	No control condition	Only one color of balloon	Only active condition	MD	Money	Probabilities of win and loss were equal throughout a trial. Probability of explosion was explicit.	The value is lost on that trial alone	Standard compensation not depending to BART's performance, and the amount earned	Average number of pumps in all trials
(Freeman et al., 2020)	Neural response to rewards predicts risk-taking in late but not early adolescent females	63 [All F, 10.0–19.09 yo]	Automatic response paradigm	MD	MD	No decision time control	30	128	No control condition	Only one color of balloon	Only active condition	MD	MD	Uniform probability distribution [p = 1/(maximum - pumps+1)]	The value is lost on that trial alone	Standard compensation not depending to BART's performance, and the amount earned + additional bonus in accordance BART’s performance	Mean number of pumps in all trials
(Gu et al., 2018)	Predicting risk decisions in a modified Balloon Analogue Risk Task: Conventional and single-trial ERP analyses	40 [All RH, 24 F, 20.2 ± 0.3 yo]	Paradigm using an uninflated balloon, which grew in size with subsequent pumps, and accumulated earnings	Undetermined	Inerstimulus: range 0.8-1.2 sec.; intertrial: 1.5 sec.	No decision time control	90 (5 runs)	3	No control condition	Only one color of balloon	Only active condition	MD	Increased from zero to 5 points after the first, from 5 to 10 points after the second pump, and from 10 to 20 points after the third pump	Probabilities of win and loss were equal throughout a trial. Probability of explosion was explicit.	The value is lost on that trial alone	Reward according BART's performances	Risky ratio (preference for risky or safe), average reaction time of each pump
(Hassal et al., 2013)	What do I do now? An electroencephalographic investigation of the explore/exploit dilemma	44 [42 F, 21.5 ± 1.5 yo]	Paradigm using an uninflated balloon, which grew in size with subsequent pumps, and accumulated earnings	MD	Break period between each block of ten trials; fixation period of 1 sec.	Timing decision controlled by a cue	300	30	No control condition	Only one color of balloon	Only active condition	MD	Money	p=(31- pumps)^1.4	The value is lost on that trial alone	Standard compensation not depending to BART's performance, and the amount earned (course credit) + additional bonus in accordance BART’s performance (candy)	Mean number of pumps in all trials during the task: 1-50 balloons, and51-300 balloons, RT
(Kardos et al., 2016)	Age-related characteristics of risky decision-making and progressive expectation formation	35 [All RH, 17 young adults (12 F, 21-28 yo) + 18 older adults (13 F, 62-72 yo)]	Paradigm using an uninflated balloon, which grew in size with subsequent pumps, and accumulated earnings	Undetermined	Interstimulus: range 0.8-1.2 sec.; intertrial: 3 sec.	No decision time control	90 (3 runs)	20	No control condition	Only one color of balloon	Only active condition	MD	Points	Uniform probability distribution [p = 1/(maximum - pumps+1)]. Balloon coud no burst during the first two pumps (range 3-20)	The value is lost on that trial alone	Standard compensation not depending to BART's performance, and the amount earned	Average adjusted number of pumps, number of losses trials
(Kessler et al., 2017)	Feedback negativity and decision-making behavior in the Balloon Analogue Risk Task (BART) in adolescents is modulated by peer presence	88 [All M, 14.78 ± 5 1.00, range 13–16 yo)]	Paradigm using an uninflated balloon, which grew in size with subsequent pumps, and accumulated earnings	MD	MD	No decision time control	150 (3 runs) in each condition: playing alone and playing under observation by a peer	6	No control condition	Only one color of balloon	Playing alone condition and playing under observation by a peer condition	MD	The smallest balloon was associated with initial value of 0.02 euro. The first pump added 0,02 euros, the second added 0.04, the third 0.06 and so on	The probability of an explosion increased by 5% with each pump	The value is lost on that trial alone	Standard compensation not depending to BART's performance	Percentage to which the participants decided to inflate the balloon to a certain level (1–4) after they had made the decision to inflate the balloon to that particular level during preceding trials
(Kiat et al., 2016)	Escalating risk and the moderating effect of resistance to peer influence on the P200 and feedback-related negativity	28 [4 LH, 16 F, 20.21 ± 1.77 yo]	Paradigm including inflations and compressions conditions	Undetermined	Interstimulus: 0.6 sec.	No decision time control	25/condition (inflation vs compression)	20	No control condition	Two types of balloon: inflation and compression conditions	Inflation and compression conditions were randomized through paradigm	4 balloons: 2 in inflation and compression conditions)	$0.05/pump	Uniform probability distribution [p = 1/(maximum - pumps+1)]	The value is lost on that trial alone	MD	Average number of pumps and compressions
(Kóbor et al., 2015)	Different strategies underlying uncertain decision making: higher executive performance is associated with enhanced feedback-related negativity	32 [low (15 F, 21.1 ± 1.4 yo) and high (13 F, 21.4 ± 1.7 yo) executive functions]	Paradigm using an uninflated balloon, which grew in size with subsequent pumps, and accumulated earnings	25-30 min	Interstimulus: range 1–1.2 sec.; inertrial: 3010 sec.	No decision time control	90	20	No control condition	Only one color of balloon	Only active condition	MD	1 point/pump	Uniform probability distribution [p = 1/(maximum - pumps+1)]. Balloon coud no burst during the first pump (range: 3-20)	The value is lost on that trial alone	Standard compensation not depending to BART's performance, and the amount earned + additional bonus in accordance BART’s performance	Average adjusted number of pumps, number of losses trials
(Leota et al., 2023)	Reactive Risk-Taking: Anxiety Regulation Via Approach Motivation Increases Risk-Taking Behavior	97 [86 RH, 7 LH, 56 F, 19.77 ± 1.53 yo]	Paradigm using an uninflated balloon, which grew in size with subsequent pumps, and accumulated earnings	MD	MD	No decision time control	20	25	No control condition	Only one color of balloon	Only active condition	MD	Points	MD	The value is lost on that trial alone	Standard compensation not depending to BART's performance, and the amount earned	Average adjusted number of pumps
(Morie et al., 2021)	Daily cannabis use in adolescents who smoke tobacco is associated with altered late-stage feedback processing: A high density electrical mapping study	66 [17.64±1.2, 14–21 yo]	Automatic response paradigm	MD	MD	No decision time control	61 (2 runs)	128	No control condition	Only one color of balloon	Only active condition	Several balloons	2 point/pump	First block: uniform probability distribution [p = 1/(maximum - pumps+1)]. Second block: probabilities of win and loss were equal as long as the number of pumps was not extremely low (below 10) or extremely high (above 118)	The value is lost on that trial alone	MD	Mean number of pumps in all trials, RT
(Mussel et al., 2015)	State-and trait-greed, its impact on risky decision-making and underlying neural mechanisms	20 [19F, 20-31 yo]	Paradigm where the beginning of the trial was associated with a monetary value	Undetermined	MD	No decision time control	300 (2 runs)	13	No control condition	Only one color of balloon	Only active condition	MD	Points	Probability of explosion increased from 15% to 100% by intervals of 7 percentage points per level	The value is lost on that trial alone	Standard compensation not depending to BART's performance, and the amount earned + additional bonus in accordance BART’s performance	Max. number of pumps
(Neal and Gable, 2019)	Shifts in frontal asymmetry underlying impulsive and controlled decision making	44 [All RH, 31 F, 19.28±1.35 yo]	Paradigm using an uninflated balloon, which grew in size with subsequent pumps, and accumulated earnings	MD	MD	No decision time control	40 (20 of each condition: 20 alcohol pictures and 20 matched neutral)	128	No control condition	Two balloonw associated with 2 pictures	Only active condition	MD	MD	Uniform probability distribution [p = 1/(maximum - pumps+1)]	The value is lost on that trial alone	Standard compensation not depending to BART's performance, and the amount earned (course credit)+ additional bonus in accordance BART’s performance (candy)	Average adjusted number of pumps, adjusted number of pumps, number of losses trials
(Petropoulos Petalas et al., 2020)	Event-related brain potentials reflect predictive coding of anticipated economic change	23 [All RH, 14F, 22.5±3.0, 18–30 yo]	Paradigm using an uninflated balloon, which grew in size with subsequent pumps, and accumulated earnings	MD	Break period of 1 min bewteen each block; Fixation point: 1-1.5 sec. at the beginning of each block; Interstimulus: 2,8 sec.; Intertrial: 1 sec.	Timing decision controlled by a cue	80 (4 runs)	12	No control condition	Only one color of balloon	Only active condition	5 balloons	The smallest balloon with initial value of 0,10 euros then increase until 3.90 euros	Uniform probability distribution [p = 1/(maximum - pumps+1)] (range: 2-12)	The value is lost on that trial alone	Standard compensation not depending to BART's performance, and the amount earned + additional bonus in accordance BART’s performance	Mean number of pumps in all trials, RT
(Teti Mayer et al., 2021)	Towards a functional neuromarker of impulsivity: Feed-back-related brain potential during risky decision-making as-sociated with self-reported impulsivity in a non-clinical sample	19 [All RH, 8F,28.47±3.37 yo]	Paradigm using an uninflated balloon, which grew in size with subsequent pumps, and accumulated earnings	Undetermined	Interstimulus: range 1–1.2 sec.; intertrial: 3010 sec.	No decision time control	80 (4 runs)	12	Control condition	Two colors of balloon: orange and blue	Orange and blue balloons were randomly interspersed throughout the task	Few balloons	Blue: doubled points; orange: 1 point/pump	Uniform probability distribution [p = 1/(maximum - pumps+1)]	The value is lost on that trial alone	Standard compensation not depending to BART's performance, and the amount earned + additional bonus in accordance BART’s performance	Average adjusted number of pumps, number of losses trials, total earnings
(Takács et al., 2015)	High trait anxiety is associated with attenuated feedback-related negativity in risky decision making	26 [13 high trait anxiety (4 LH, 6 F, 21.4 ± 1.7) yo; 13 low trait anxiety (All RH, 10 F, 21.2 ± 1.1 yo)]	Paradigm using an uninflated balloon, which grew in size with subsequent pumps, and accumulated earnings	Undetermined	MD	Time controlled: 800 msec. to response	90	20	No control condition	Only one color of balloon	Only active condition	MD	Points	Uniform probability distribution [p = 1/(maximum - pumps+1)]	The value is lost on that trial alone	Standard compensation not depending to BART's performance, and the amount earned	Average number of pumps in all trials
(Wang et al., 2019)	Agreeableness modulates group member risky decision-making behavior and brain activity	60 [All M, 21.3 yo]	Paradigm using an uninflated balloon, which grew in size with subsequent pumps, and accumulated earnings	Undetermined	Intertsimulus: range 0.8-1.2 sec.; intertrial: 3010 sec.	No decision time control	100 in individual décision - 200 in group condition	12	No control condition	Only one color of balloon	Only active condition	Few balloons	1 cent for the first pump and doubled after each pump	Uniform probability distribution [p = 1/(maximum - pumps+1)]	The value is lost on that trial alone	Standard compensation not depending to BART's performance, and the amount earned + additional bonus in accordance BART’s performance	Average adjusted number of pumps, number of losses trials, total earnings
(Xu et al., 2016)	Real and hypothetical monetary rewards modulate risk taking in the brain	19 [9 F, 19.6±1.0 yo]	Paradigm using an uninflated balloon, which grew in size with subsequent pumps, and accumulated earnings	MD	Interstimulus: range 1–1.2 sec.	No decision time control	100/condition (real money vs hypothetical rewards)	12	No control condition	Two type of balloon: real money and hypothetical rewards conditions	Real and hypothetical rewards conditions. Conditions were andomized between the subjects	Few balloons	Money	Uniform probability distribution [p = 1/(maximum - pumps+1)]	The value is lost on that trial alone and subtracted from the persistent bank	Reward according BART's performances (real condition)	Average adjusted number of pumps
(Xu et al., 2018)	Differential effects of real versus hypothetical monetary reward magnitude on risk-taking behavior and brain activity	20 [All RH, 12 F, 19.4±1.0 yo]	Paradigm using an uninflated balloon, which grew in size with subsequent pumps, and accumulated earnings	20-25 min/condition	Interstimulus: range 1–1.2 sec.	No decision time control	100/condition (real money vs hypothetical rewards)	12	No control condition	Only one color of balloon	Only active condition	Few balloons	Money	Uniform probability distribution [p = 1/(maximum - pumps+1)]	The value is lost on that trial alone and subtracted from the persistent bank	Reward according BART's performances (real condition)	Average adjusted number of pumps
(Xu et al., 2019)	High sensation seeking is associated with behavioral and neural insensitivity to increased negative outcomes during decision-making under uncertainty	42 [21F, 19.88±1.42 yo]	Paradigm using an uninflated balloon, which grew in size with subsequent pumps, and accumulated earnings	22 min	Interstimulus: range 1–1.2 sec.	No decision time control	100/condition (hight and low)	12	No control condition	Two types of balloon: hight and low rewards conditions	Hight and low rewards conditions. Conditions were andomized between the subjects	Training	Low reward condition: 0.01 yuan/pump; high reward condition: 0.5 yuan/pump	Uniform probability distribution [p = 1/(maximum - pumps+1)]	The value is lost on that trial alone, subtracted from the persistent bank and also from the payment of participation	Standard compensation not depending to BART's performance, and the amount earned + additional bonus in accordance BART’s performance	Average adjusted number of pumps
(Xu et al., 2020a)	Paying out one versus paying out all trials and the decrease in behavioral and brain activity in the Balloon Analogue Risk Tas	26 [12 F, 19.76 ± 1.34 yo]	Paradigm using an uninflated balloon, which grew in size with subsequent pumps, and accumulated earnings	20-25 min for each condition	Interstimulus: range 1–1.2 sec.	No decision time control	100/condition (pay-all vs. pay-one)	12	No control condition	Two types of balloon: pay-all and pay-one conditions	Only active condition	10 balloons	Money	Uniform probability distribution [p = 1/(maximum - pumps+1)]	The value is lost on that trial alone, subtracted from the persistent bank and also from the payment of participation	Reward according BART's performances	Average adjusted number of pumps
(Xu et al., 2020b)	Exploring the valence-framing effect: Gain frame enhances behavioral and brain sensitivity to the failure of decision-making under uncertainty	41 [30 F, 20.24±1.59 yo]	Participants could choose between pump or cash out for gain and loss condition	Undetermined	Interstimulus: range 1–1.2 sec.	No decision time control	100/condition (gain vs loss)	12	No control condition	Two types of balloon: gain and loss conditions	Gain and loss condittions. Conditions were andomized between the subjects	Few balloons	Gain condition : increased with the number of pumps (0.02 ; 0.03 ; 0.05… until 2.20) - Loss condition: decreased with the number of pump from 2.20 to 0	Uniform probability distribution [p = 1/(maximum - pumps+1)]	The value is lost on that trial alone	Standard compensation not depending to BART's performance, and the amount earned + additional bonus in accordance BART’s performance	Average adjusted number of pumps, average adjusted number of pumps in trials following a positive (cash out) and negative (explosion) feedback
(Xu, 2021)	Self–other discrepancies in electrophysiological response to outcome evaluation in the Balloon Analogue Risk Task	24 [All RH, 20F, 18-24, 20.28 years±1.60 yo]	Paradigm using an uninflated balloon, which grew in size with subsequent pumps, and accumulated earnings	20 min /condition	Interstimulus: range 1–1.2 sec.; intertrial: 3 sec.	No decision time control	100/condition (self vs stranger condition, 200)	12	No control condition	Two types of balloon: self and stranger conditions	Gain and loss conditions. Conditions were andomized between the subjects	MD	Money	Uniform probability distribution [p = 1/(maximum - pumps+1)]	The value is lost on that trial alone, subtracted from the persistent bank and also from the payment of participation	Reward according BART's performances	Average adjusted number of pumps
(Xu et al., 2021)	Self-reported daily sleep quality modulates the impact of the framing effect on outcome evaluation in decision-making under uncertainty: An ERP study	40 [All RH, 28F, 18-24, 20.28±1.60 yo]	Paradigm using an uninflated balloon, which grew in size with subsequent pumps, and accumulated earnings	Undetermined	Interstimulus: range 0.8–1.2 sec.; intertrial: 3 sec.	No decision time control	100/condition (gain vs loss)	12	No control condition	Two types of balloon: gain and loss conditions	Gain and loss conditions. Conditions were andomized between the subjects	MD	Money	Uniform probability distribution [p = 1/(maximum - pumps+1)]	The value is lost on that trial alone	Standard compensation not depending to BART's performance, and the amount earned	Average adjusted number of pumps
(Wang et al., 2021)	Males with low risk-taking propensity overestimate risk under acute psychological stress	73 [All M, 37 stress condition, 36 HC, 19-29, 22.54 ± 2.15 yo]	Paradigm using an uninflated balloon, which grew in size with subsequent pumps, and accumulated earnings	20 min	Interstimulus: range 1–1.2 sec., intertrial: 1.2 sec.	No decision time control	60	12	No control condition	Only one color of balloon	Only active condition	4 balloons	2 points/pump	Uniform probability distribution [p = 1/(maximum - pumps+1)]	The value is lost on that trial alone	Standard compensation not depending to BART's performance, and the amount earned	Average adjusted number of pumps, average adjusted number of pumps in trials following a positive and negative feedback
(Yakobi and Danckert, 2021)	Boredom proneness is associated with noisy decision‑making, not risk‑taking	86 [64 F, 18-23 yo, 19.8±1.44 yo]	Automatic response paradigm	Undetermined	Interstimulus: range 1-1.5 sec.	No decision time control	100	128	No control condition	Only one color of balloon	Only active condition	4 balloons	Points	Uniform probability distribution [p = 1/(maximum - pumps+1)]	The value is lost on that trial alone. The number of pumps where the balloon burst, was provided to the participants after a balloon popping	Standard compensation not depending to BART's performance, and the amount earned + additional bonus in accordance BART’s performance	Mean number of pumps in all trials
(Zhang et gu., 2018)	Behavioral preference in sequential decision-making and its association with anxiety	24 [All RH, 13 F; 19.2±1.93 yo]	Paradigm using an uninflated balloon, which grew in size with subsequent pumps, and accumulated earnings	Undetermined	Interstimulus: 0,8–1.2 sec. before the result, then 1.5 sec. before the new decision	No decision time control	500	3	No control condition	Only one color of balloon	Only active condition	MD	5 points for the first pump and doubled after each pump	Probabilities of win and loss were equal throughout a trial	The value is lost on that trial alone	Reward according BART's performances	Pump ratio: dividing the number of pumps by the total number of decisions for each participant
(Zhang et al., 2022a)	Money priming enhances sensitivity to the outcome feedback of decision-making under uncertainty: Evidence from an ERP study	20 [11 F, 20.40 ± 2.35, 17–25 yo]	Paradigm using an uninflated balloon, which grew in size with subsequent pumps, and accumulated earnings	20-30 min/condition	Break period of 1 min bewteen each block; interstimulus: 1-1,2 secs	No decision time control	200 (10 runs): 100/condition	12	No control condition	Only one color of balloon	Only active condition	Several balloons	p¥0.022 for the first pump until ¥2.20 ( it was 1.6 times the amount of the previous pump)	Uniform probability distribution [p = 1/(maximum - pumps+1)]	The value is lost on that trial alone and subtracted from the persistent bank	Standard compensation not depending to BART's performance, and the amount earned + additional bonus in accordance BART’s performance	Average adjusted number of pumps for each condition of 25 of the 100 balloons
(Zhang et al., 2022)	Two inconsistent rounds of feedback enhance the framing effect: Coding two consecutive outcome evaluations	45 [24 F, 22.87±1.35 yo]	Paradigm using an uninflated balloon, which grew in size with subsequent pumps, and accumulated earnings	Undetermined	Interstimulus: range 0.8–1.2 sec.; intertrial: 1.5 sec	No decision time control	200/condition (gain vs loss)	12	No control condition	Two types of balloon: gain and loss conditions	Gain and loss conditions. Conditions were andomized between the subjects	Few balloons	¥0.022 for the first pump until ¥2.20 ( it was 1.6 times the amount of the previous pump)	Uniform probability distribution [p = 1/(maximum - pumps+1)]	The value is lost on that trial alone	Standard compensation not depending to BART's performance, and the amount earned + additional bonus in accordance BART’s performance	Average adjusted number of pumps
Cinical sample
(Euser et al., 2013)	Blunted feedback processing during risky decision making in adolescents with a parental history of substance use disorders	152 [61parental history of subtance use disorder (32 F, 15.75 ± 2.54), 91 HC (46 males; 45 F, 15.20 ± 2.18)]	Automatic response paradigm	Undetermined	Each balloon had an inflation time of 4-6 sec.	No decision time control	60	128	No control condition	Only one color of balloon	Only active condition	MD	1 cent/pump	Probabilities of win and loss were equal throughout a trial. Probability of explosion was explicit.	The value is lost on that trial alone	Standard compensation not depending to BART's performance, and the amount earned + additional bonus in accordance BART’s performance	Average number of pumps in all trials, number of losses trials, total earnings, max. number of pumps
(Fan et al., 2021)	Hypersensitivity to negative feedback during dynamic risky-decision making in major depressive disorder: An event-related potential study	90 [All RH, 50 major depressive disorder (29F, 22.72 ± 4.67, 16–45 yo), 40 HC (15F, 22.3 5± 3.98 yo)]	Paradigm using an uninflated balloon, which grew in size with subsequent pumps, and accumulated earnings	20 min	Interstimulus: 1 sec.; intertrial: 0.4-1.4 sec.	No decision time control	MD	12	No control condition	Only one color of balloon	Only active condition	Several balloons	Money	Probability increse with the number of pumps	The value is lost on that trial alone and subtracted from the persistent bank	Standard compensation not depending to BART's performance, and the amount earned + additional bonus in accordance BART’s performance	Average adjusted number of pumps, average adjusted number of pumps in trials following a positive and negative feedback, number of losses ans cash out trials
(Fein and Chang, 2008)	Smaller feedback ERN amplitudes during the BART are associated with a greater family history density of alcohol problems in treatment-naïve alcoholics	22 [9 F, 29.35±7.96 yo]	Paradigm using an uninflated balloon, which grew in size with subsequent pumps, and accumulated earnings	25 min	Interstimulus: range1–1.2 sec.	No decision time control	60	20	No control condition	Only one color of balloon	Only active condition	MD	The first pump added 50 cents to the balloon, the second added 52, the third 54 and so on	Uniform probability distribution [p = 1/(maximum - pumps+1)]. Balloon coud no busrt during the first pump (range 2-20)	The value is lost on that trial alone	Standard compensation not depending to BART's performance, and the amount earned + additional bonus in accordance BART’s performance	Average adjusted number of pumps, number of losses trials, total earnings
(Lannoy et al., 2017)	Electrophysiological correlates of performance monitoring in binge drinking: Impaired error-related but preserved feedback processing	40 [two groups according to binge drinking score: 20 non-bringe drinking (13 F, 21.20±2.59 yo); and 20 bringe drinking (12 F, 20.25±1.62 yo)]	Paradigm using an uninflated balloon, which grew in size with subsequent pumps, and accumulated earnings	Undetermined	Interstimulus: 1–1.2 sec.; intertrial: 3010 sec.	No decision time control	90	20	No control condition	Only one color of balloon	Only active condition	One balloon of each condition	Points	Uniform probability distribution [p = 1/(maximum - pumps+1)]	The value is lost on that trial alone	Standard compensation not depending to BART's performance, and the amount earned	Average adjusted number of pumps, number of losses trials, average total earnings before the balloon burst, total earnings
(Nash et al., 2021)	Neural processes in antecedent anxiety modulate risk‑taking behavior	91 [61 F, two groups Anxiety vs. HC, 19 yo]	Paradigm using an uninflated balloon, which grew in size with subsequent pumps, and accumulated earnings	Undetermined	MD	No decision time control	20	30	No control condition	Only one color of balloon	Only active condition	MD	Points	Average explosion point: 15 pumps (no additional details)	The value is lost on that trial alone	Standard compensation not depending to BART's performance, and the amount earned (course credit) + additional bonus in accordance BART’s performance	Average adjusted number of pumps, average number of pumps in all trials, total pumps on cash out trials on the first five trials subtracted from total pumps on cash out trials on the last five trials
(Sehrig et al., 2019)	Decision- and feedback-related brain potentials reveal risk processing mechanisms in patients with alcohol use disorder	74 [39 diagnosed with Alcohol use disorder after detoxification, 28 F (43.2±8.4 yo) + 35 HC (23 F, 42.7±9.9 yo)]	Paradigm using an uninflated balloon, which grew in size with subsequent pumps, and accumulated earnings	Undetermined	Interstimulus: range 1–1.2 sec.; intertrial: range 1-1.2 sec., delay of 0.8 sec. at the beginning of each run	Timing decision controlled by a cue	100	12	No control condition	Only one color of balloon	Only active condition	MD	5 cents/pump	Uniform probability distribution [p = 1/(maximum - pumps+1)]. Balloon coud no burst during the first two pumps (range: 3-12)	The value is lost on that trial alone	Standard compensation not depending to BART's performance, and the amount earned + additional bonus in accordance BART’s performance	Average adjusted number of pumps
(Sehrig et al., 2020)	Feedback-Related Brain Potentials Indicate the Influence of Craving on Decision-Making in Patients with Alcohol Use Disorder: An Experimental Study	44 diagnosed with alcohol use disorder [12 F, 42.45±8.36 yo]	Paradigm using an uninflated balloon, which grew in size with subsequent pumps, and accumulated earnings	20-25 min	Interstimulus: range 1–1.2 sec.; intertrial: range 1-1.2 sec.; delay of 0.8 sec. at the beginning of each run	Timing decision controlled by a cue	100	12	No control condition	Only one color of balloon	Only active condition	Training	5 cents/pump	Uniform probability distribution [p = 1/(maximum - pumps+1)]. Balloon coud no burst during the first two pumps (range: 3-12)	The value is lost on that trial alone	Standard compensation not depending to BART's performance, and the amount earned + additional bonus in accordance BART’s performance	Average adjusted number of pumps
(Yau et al., 2015)	Blunted Feedback Processing During Risk-Taking in Adolescents with Features of Problematic Internet Use	66 diagnosed with problematic nternet use [36F, 14.67±2.07, 10–19 yo]	Automatic response paradigm	90 min	MD	No decision time control	60 (2 runs)	128	No control condition	Only one color of balloon	Only active condition	2 balloons	1 point/ pump	First block: uniform probability distribution [p = 1/(maximum - pumps+1)]. Second block: probabilities of win and loss were equal as long as the number of pumps was not extremely low (below 10) or extremely high (above 118)	The value is lost on that trial alone	Standard compensation not depending to BART's performance	Mean number of pumps in all trials, RT
(Zhong et al., 2020)	Smaller Feedback-Related Negativity (FRN) Reflects the Risky Decision-Making Deficits of Methamphetamine Dependent Individuals	58 [18–60 yo, 31 methamphetamine users (33.48± 6.90); 27 HC (30.96 ±7.18)]	Paradigm using an uninflated balloon, which grew in size with subsequent pumps, and accumulated earnings	25 min	Interstimulus: 1–1.5 sec.; intertrial: 2 sec.	No decision time control	100	12	No control condition	Only one color of balloon	Only active condition	MD	Money	Uniform probability distribution [p = 1/(maximum - pumps+1)]	The value is lost on that trial alone	No reward	Average adjusted number of pumps, number of losses trials
eTable 2: Details of BART's parameter for each article. MD, missing data; HC, heathy control; sec., secondes; min, minutes; max., maximum; min., minimum; F, female; M, male; RH, right hand; LH, left hand; yo, years
